# Supplementary material for: Baseline 18F-FDG PET/CT radiomics for prognosis prediction in diffuse large B cell lymphoma
Source: EJNMMI Res. 2023 Oct 26;13:92. doi: 10.1186/s13550-023-01047-5 (PMC10603012; doi:10.1186/s13550-023-01047-5)
Supplement: Supplementary file 1 — Additional file 1. Table S1. Title of data: 18F-FDG PET/CT image acquisition parameters. [file 13550_2023_1047_MOESM1_ESM.xls]

## Sheet: Sheet1
Supplementary Table 1 18F-FDG PET/CT image acquisition parameters
Acquisition parameters	Philips GEMINI GXL16		Philips Vereos
	PET	CT	PET	CT
18F-FDG activity	3.7–5.55 MBq/kg		3.7–5.55 MBq/kg
Crystal	GSO		LYSO
Matrix (pixels)	144×144	512×512	144×144	768×768
Resolution (mm)	5.3	0.5	4.3	0.2
Slice thickness (mm)	4	5	4	4
Reconstruction	3D LOR		OSEM
Detector rows		16		64
Voltage (kV)		120		120
Tube current (mAs)		160		160
GSO Gadolinium Oxyorthosilicate, LYSO Lutetium Yttrium Orthosilicate, 3D LOR 3D line of response reconstruction, OSEM ordered-subset expectation maximization
