# Supplementary material for: Baseline 18F-FDG PET/CT radiomics for prognosis prediction in diffuse large B cell lymphoma
Source: EJNMMI Res. 2023 Oct 26;13:92. doi: 10.1186/s13550-023-01047-5 (PMC10603012; doi:10.1186/s13550-023-01047-5)
Supplement: Supplementary file 2 — Additional file 2. Table S2. Title of data: The full list of extracted radiomic features. [file 13550_2023_1047_MOESM2_ESM.xls]

## Sheet: Sheet1
Supplementary Table 1 The full list of extracted radiomic features
Number	Feature name
1	diagnostics_Image-original_Mean
2	diagnostics_Image-original_Maximum
3	diagnostics_Mask-original_VoxelNum
4	diagnostics_Mask-original_VolumeNum
5	original_shape_Elongation
6	original_shape_Flatness
7	original_shape_LeastAxisLength
8	original_shape_MajorAxisLength
9	original_shape_Maximum2DDiameterColumn
10	original_shape_Maximum2DDiameterRow
11	original_shape_Maximum2DDiameterSlice
12	original_shape_Maximum3DDiameter
13	original_shape_MeshVolume
14	original_shape_MinorAxisLength
15	original_shape_Sphericity
16	original_shape_SurfaceArea
17	original_shape_SurfaceVolumeRatio
18	original_shape_VoxelVolume
19	original_firstorder_10Percentile
20	original_firstorder_90Percentile
21	original_firstorder_Energy
22	original_firstorder_Entropy
23	original_firstorder_InterquartileRange
24	original_firstorder_Kurtosis
25	original_firstorder_Maximum
26	original_firstorder_MeanAbsoluteDeviation
27	original_firstorder_Mean
28	original_firstorder_Median
29	original_firstorder_Minimum
30	original_firstorder_Range
31	original_firstorder_RobustMeanAbsoluteDeviation
32	original_firstorder_RootMeanSquared
33	original_firstorder_Skewness
34	original_firstorder_TotalEnergy
35	original_firstorder_Uniformity
36	original_firstorder_Variance
37	original_glcm_Autocorrelation
38	original_glcm_ClusterProminence
39	original_glcm_ClusterShade
40	original_glcm_ClusterTendency
41	original_glcm_Contrast
42	original_glcm_Correlation
43	original_glcm_DifferenceAverage
44	original_glcm_DifferenceEntropy
45	original_glcm_DifferenceVariance
46	original_glcm_Id
47	original_glcm_Idm
48	original_glcm_Idmn
49	original_glcm_Idn
50	original_glcm_Imc1
51	original_glcm_Imc2
52	original_glcm_InverseVariance
53	original_glcm_JointAverage
54	original_glcm_JointEnergy
55	original_glcm_JointEntropy
56	original_glcm_MCC
57	original_glcm_MaximumProbability
58	original_glcm_SumAverage
59	original_glcm_SumEntropy
60	original_glcm_SumSquares
61	original_gldm_DependenceEntropy
62	original_gldm_DependenceNonUniformity
63	original_gldm_DependenceNonUniformityNormalized
64	original_gldm_DependenceVariance
65	original_gldm_GrayLevelNonUniformity
66	original_gldm_GrayLevelVariance
67	original_gldm_HighGrayLevelEmphasis
68	original_gldm_LargeDependenceEmphasis
69	original_gldm_LargeDependenceHighGrayLevelEmphasis
70	original_gldm_LargeDependenceLowGrayLevelEmphasis
71	original_gldm_LowGrayLevelEmphasis
72	original_gldm_SmallDependenceEmphasis
73	original_gldm_SmallDependenceHighGrayLevelEmphasis
74	original_gldm_SmallDependenceLowGrayLevelEmphasis
75	original_glrlm_GrayLevelNonUniformity
76	original_glrlm_GrayLevelNonUniformityNormalized
77	original_glrlm_GrayLevelVariance
78	original_glrlm_HighGrayLevelRunEmphasis
79	original_glrlm_LongRunEmphasis
80	original_glrlm_LongRunHighGrayLevelEmphasis
81	original_glrlm_LongRunLowGrayLevelEmphasis
82	original_glrlm_LowGrayLevelRunEmphasis
83	original_glrlm_RunEntropy
84	original_glrlm_RunLengthNonUniformity
85	original_glrlm_RunLengthNonUniformityNormalized
86	original_glrlm_RunPercentage
87	original_glrlm_RunVariance
88	original_glrlm_ShortRunEmphasis
89	original_glrlm_ShortRunHighGrayLevelEmphasis
90	original_glrlm_ShortRunLowGrayLevelEmphasis
91	original_glszm_GrayLevelNonUniformity
92	original_glszm_GrayLevelNonUniformityNormalized
93	original_glszm_GrayLevelVariance
94	original_glszm_HighGrayLevelZoneEmphasis
95	original_glszm_LargeAreaEmphasis
96	original_glszm_LargeAreaHighGrayLevelEmphasis
97	original_glszm_LargeAreaLowGrayLevelEmphasis
98	original_glszm_LowGrayLevelZoneEmphasis
99	original_glszm_SizeZoneNonUniformity
100	original_glszm_SizeZoneNonUniformityNormalized
101	original_glszm_SmallAreaEmphasis
102	original_glszm_SmallAreaHighGrayLevelEmphasis
103	original_glszm_SmallAreaLowGrayLevelEmphasis
104	original_glszm_ZoneEntropy
105	original_glszm_ZonePercentage
106	original_glszm_ZoneVariance
107	original_ngtdm_Busyness
108	original_ngtdm_Coarseness
109	original_ngtdm_Complexity
110	original_ngtdm_Contrast
111	original_ngtdm_Strength
112	exponential_firstorder_10Percentile
113	exponential_firstorder_90Percentile
114	exponential_firstorder_Energy
115	exponential_firstorder_Entropy
116	exponential_firstorder_InterquartileRange
117	exponential_firstorder_Kurtosis
118	exponential_firstorder_Maximum
119	exponential_firstorder_MeanAbsoluteDeviation
120	exponential_firstorder_Mean
121	exponential_firstorder_Median
122	exponential_firstorder_Minimum
123	exponential_firstorder_Range
124	exponential_firstorder_RobustMeanAbsoluteDeviation
125	exponential_firstorder_RootMeanSquared
126	exponential_firstorder_Skewness
127	exponential_firstorder_TotalEnergy
128	exponential_firstorder_Uniformity
129	exponential_firstorder_Variance
130	exponential_glcm_Autocorrelation
131	exponential_glcm_ClusterProminence
132	exponential_glcm_ClusterShade
133	exponential_glcm_ClusterTendency
134	exponential_glcm_Contrast
135	exponential_glcm_Correlation
136	exponential_glcm_DifferenceAverage
137	exponential_glcm_DifferenceEntropy
138	exponential_glcm_DifferenceVariance
139	exponential_glcm_Id
140	exponential_glcm_Idm
141	exponential_glcm_Idmn
142	exponential_glcm_Idn
143	exponential_glcm_Imc1
144	exponential_glcm_Imc2
145	exponential_glcm_InverseVariance
146	exponential_glcm_JointAverage
147	exponential_glcm_JointEnergy
148	exponential_glcm_JointEntropy
149	exponential_glcm_MCC
150	exponential_glcm_MaximumProbability
151	exponential_glcm_SumAverage
152	exponential_glcm_SumEntropy
153	exponential_glcm_SumSquares
154	exponential_gldm_DependenceEntropy
155	exponential_gldm_DependenceNonUniformity
156	exponential_gldm_DependenceNonUniformityNormalized
157	exponential_gldm_DependenceVariance
158	exponential_gldm_GrayLevelNonUniformity
159	exponential_gldm_GrayLevelVariance
160	exponential_gldm_HighGrayLevelEmphasis
161	exponential_gldm_LargeDependenceEmphasis
162	exponential_gldm_LargeDependenceHighGrayLevelEmphasis
163	exponential_gldm_LargeDependenceLowGrayLevelEmphasis
164	exponential_gldm_LowGrayLevelEmphasis
165	exponential_gldm_SmallDependenceEmphasis
166	exponential_gldm_SmallDependenceHighGrayLevelEmphasis
167	exponential_gldm_SmallDependenceLowGrayLevelEmphasis
168	exponential_glrlm_GrayLevelNonUniformity
169	exponential_glrlm_GrayLevelNonUniformityNormalized
170	exponential_glrlm_GrayLevelVariance
171	exponential_glrlm_HighGrayLevelRunEmphasis
172	exponential_glrlm_LongRunEmphasis
173	exponential_glrlm_LongRunHighGrayLevelEmphasis
174	exponential_glrlm_LongRunLowGrayLevelEmphasis
175	exponential_glrlm_LowGrayLevelRunEmphasis
176	exponential_glrlm_RunEntropy
177	exponential_glrlm_RunLengthNonUniformity
178	exponential_glrlm_RunLengthNonUniformityNormalized
179	exponential_glrlm_RunPercentage
180	exponential_glrlm_RunVariance
181	exponential_glrlm_ShortRunEmphasis
182	exponential_glrlm_ShortRunHighGrayLevelEmphasis
183	exponential_glrlm_ShortRunLowGrayLevelEmphasis
184	exponential_glszm_GrayLevelNonUniformity
185	exponential_glszm_GrayLevelNonUniformityNormalized
186	exponential_glszm_GrayLevelVariance
187	exponential_glszm_HighGrayLevelZoneEmphasis
188	exponential_glszm_LargeAreaEmphasis
189	exponential_glszm_LargeAreaHighGrayLevelEmphasis
190	exponential_glszm_LargeAreaLowGrayLevelEmphasis
191	exponential_glszm_LowGrayLevelZoneEmphasis
192	exponential_glszm_SizeZoneNonUniformity
193	exponential_glszm_SizeZoneNonUniformityNormalized
194	exponential_glszm_SmallAreaEmphasis
195	exponential_glszm_SmallAreaHighGrayLevelEmphasis
196	exponential_glszm_SmallAreaLowGrayLevelEmphasis
197	exponential_glszm_ZoneEntropy
198	exponential_glszm_ZonePercentage
199	exponential_glszm_ZoneVariance
200	exponential_ngtdm_Busyness
201	exponential_ngtdm_Coarseness
202	exponential_ngtdm_Complexity
203	exponential_ngtdm_Contrast
204	exponential_ngtdm_Strength
205	gradient_firstorder_10Percentile
206	gradient_firstorder_90Percentile
207	gradient_firstorder_Energy
208	gradient_firstorder_InterquartileRange
209	gradient_firstorder_Kurtosis
210	gradient_firstorder_Maximum
211	gradient_firstorder_MeanAbsoluteDeviation
212	gradient_firstorder_Mean
213	gradient_firstorder_Median
214	gradient_firstorder_Minimum
215	gradient_firstorder_Range
216	gradient_firstorder_RobustMeanAbsoluteDeviation
217	gradient_firstorder_RootMeanSquared
218	gradient_firstorder_Skewness
219	gradient_firstorder_TotalEnergy
220	gradient_firstorder_Variance
221	gradient_gldm_DependenceEntropy
222	gradient_gldm_DependenceNonUniformity
223	gradient_gldm_DependenceNonUniformityNormalized
224	gradient_gldm_DependenceVariance
225	gradient_gldm_GrayLevelNonUniformity
226	gradient_gldm_LargeDependenceEmphasis
227	gradient_gldm_LargeDependenceHighGrayLevelEmphasis
228	gradient_gldm_LargeDependenceLowGrayLevelEmphasis
229	gradient_gldm_SmallDependenceEmphasis
230	gradient_gldm_SmallDependenceHighGrayLevelEmphasis
231	gradient_gldm_SmallDependenceLowGrayLevelEmphasis
232	gradient_glrlm_GrayLevelNonUniformity
233	gradient_glrlm_LongRunEmphasis
234	gradient_glrlm_LongRunHighGrayLevelEmphasis
235	gradient_glrlm_LongRunLowGrayLevelEmphasis
236	gradient_glrlm_RunEntropy
237	gradient_glrlm_RunLengthNonUniformity
238	gradient_glrlm_RunLengthNonUniformityNormalized
239	gradient_glrlm_RunPercentage
240	gradient_glrlm_RunVariance
241	gradient_glrlm_ShortRunEmphasis
242	gradient_glrlm_ShortRunHighGrayLevelEmphasis
243	gradient_glrlm_ShortRunLowGrayLevelEmphasis
244	gradient_glszm_GrayLevelNonUniformity
245	gradient_glszm_LargeAreaEmphasis
246	gradient_glszm_LargeAreaHighGrayLevelEmphasis
247	gradient_glszm_LargeAreaLowGrayLevelEmphasis
248	gradient_glszm_SizeZoneNonUniformity
249	gradient_glszm_SizeZoneNonUniformityNormalized
250	gradient_glszm_SmallAreaEmphasis
251	gradient_glszm_SmallAreaHighGrayLevelEmphasis
252	gradient_glszm_SmallAreaLowGrayLevelEmphasis
253	gradient_glszm_ZoneEntropy
254	gradient_glszm_ZonePercentage
255	gradient_glszm_ZoneVariance
256	lbp-2D_firstorder_10Percentile
257	lbp-2D_firstorder_90Percentile
258	lbp-2D_firstorder_Energy
259	lbp-2D_firstorder_InterquartileRange
260	lbp-2D_firstorder_Kurtosis
261	lbp-2D_firstorder_Maximum
262	lbp-2D_firstorder_MeanAbsoluteDeviation
263	lbp-2D_firstorder_Mean
264	lbp-2D_firstorder_Median
265	lbp-2D_firstorder_Range
266	lbp-2D_firstorder_RobustMeanAbsoluteDeviation
267	lbp-2D_firstorder_RootMeanSquared
268	lbp-2D_firstorder_Skewness
269	lbp-2D_firstorder_TotalEnergy
270	lbp-2D_firstorder_Variance
271	lbp-2D_gldm_DependenceEntropy
272	lbp-2D_gldm_DependenceNonUniformity
273	lbp-2D_gldm_DependenceNonUniformityNormalized
274	lbp-2D_gldm_DependenceVariance
275	lbp-2D_gldm_GrayLevelNonUniformity
276	lbp-2D_gldm_LargeDependenceEmphasis
277	lbp-2D_gldm_LargeDependenceHighGrayLevelEmphasis
278	lbp-2D_gldm_LargeDependenceLowGrayLevelEmphasis
279	lbp-2D_gldm_SmallDependenceEmphasis
280	lbp-2D_gldm_SmallDependenceHighGrayLevelEmphasis
281	lbp-2D_gldm_SmallDependenceLowGrayLevelEmphasis
282	lbp-2D_glrlm_GrayLevelNonUniformity
283	lbp-2D_glrlm_LongRunEmphasis
284	lbp-2D_glrlm_LongRunHighGrayLevelEmphasis
285	lbp-2D_glrlm_LongRunLowGrayLevelEmphasis
286	lbp-2D_glrlm_RunEntropy
287	lbp-2D_glrlm_RunLengthNonUniformity
288	lbp-2D_glrlm_RunLengthNonUniformityNormalized
289	lbp-2D_glrlm_RunPercentage
290	lbp-2D_glrlm_RunVariance
291	lbp-2D_glrlm_ShortRunEmphasis
292	lbp-2D_glrlm_ShortRunHighGrayLevelEmphasis
293	lbp-2D_glrlm_ShortRunLowGrayLevelEmphasis
294	lbp-2D_glszm_GrayLevelNonUniformity
295	lbp-2D_glszm_LargeAreaEmphasis
296	lbp-2D_glszm_LargeAreaHighGrayLevelEmphasis
297	lbp-2D_glszm_LargeAreaLowGrayLevelEmphasis
298	lbp-2D_glszm_SizeZoneNonUniformity
299	lbp-2D_glszm_SizeZoneNonUniformityNormalized
300	lbp-2D_glszm_SmallAreaEmphasis
301	lbp-2D_glszm_SmallAreaHighGrayLevelEmphasis
302	lbp-2D_glszm_SmallAreaLowGrayLevelEmphasis
303	lbp-2D_glszm_ZoneEntropy
304	lbp-2D_glszm_ZonePercentage
305	lbp-2D_glszm_ZoneVariance
306	logarithm_firstorder_10Percentile
307	logarithm_firstorder_90Percentile
308	logarithm_firstorder_Energy
309	logarithm_firstorder_Entropy
310	logarithm_firstorder_InterquartileRange
311	logarithm_firstorder_Kurtosis
312	logarithm_firstorder_Maximum
313	logarithm_firstorder_MeanAbsoluteDeviation
314	logarithm_firstorder_Mean
315	logarithm_firstorder_Median
316	logarithm_firstorder_Minimum
317	logarithm_firstorder_Range
318	logarithm_firstorder_RobustMeanAbsoluteDeviation
319	logarithm_firstorder_RootMeanSquared
320	logarithm_firstorder_Skewness
321	logarithm_firstorder_TotalEnergy
322	logarithm_firstorder_Uniformity
323	logarithm_firstorder_Variance
324	logarithm_glcm_Autocorrelation
325	logarithm_glcm_ClusterProminence
326	logarithm_glcm_ClusterShade
327	logarithm_glcm_ClusterTendency
328	logarithm_glcm_Contrast
329	logarithm_glcm_Correlation
330	logarithm_glcm_DifferenceAverage
331	logarithm_glcm_DifferenceEntropy
332	logarithm_glcm_DifferenceVariance
333	logarithm_glcm_Id
334	logarithm_glcm_Idm
335	logarithm_glcm_Idmn
336	logarithm_glcm_Idn
337	logarithm_glcm_Imc1
338	logarithm_glcm_Imc2
339	logarithm_glcm_InverseVariance
340	logarithm_glcm_JointAverage
341	logarithm_glcm_JointEnergy
342	logarithm_glcm_JointEntropy
343	logarithm_glcm_MCC
344	logarithm_glcm_MaximumProbability
345	logarithm_glcm_SumAverage
346	logarithm_glcm_SumEntropy
347	logarithm_glcm_SumSquares
348	logarithm_gldm_DependenceEntropy
349	logarithm_gldm_DependenceNonUniformity
350	logarithm_gldm_DependenceNonUniformityNormalized
351	logarithm_gldm_DependenceVariance
352	logarithm_gldm_GrayLevelNonUniformity
353	logarithm_gldm_GrayLevelVariance
354	logarithm_gldm_HighGrayLevelEmphasis
355	logarithm_gldm_LargeDependenceEmphasis
356	logarithm_gldm_LargeDependenceHighGrayLevelEmphasis
357	logarithm_gldm_LargeDependenceLowGrayLevelEmphasis
358	logarithm_gldm_LowGrayLevelEmphasis
359	logarithm_gldm_SmallDependenceEmphasis
360	logarithm_gldm_SmallDependenceHighGrayLevelEmphasis
361	logarithm_gldm_SmallDependenceLowGrayLevelEmphasis
362	logarithm_glrlm_GrayLevelNonUniformity
363	logarithm_glrlm_GrayLevelNonUniformityNormalized
364	logarithm_glrlm_GrayLevelVariance
365	logarithm_glrlm_HighGrayLevelRunEmphasis
366	logarithm_glrlm_LongRunEmphasis
367	logarithm_glrlm_LongRunHighGrayLevelEmphasis
368	logarithm_glrlm_LongRunLowGrayLevelEmphasis
369	logarithm_glrlm_LowGrayLevelRunEmphasis
370	logarithm_glrlm_RunEntropy
371	logarithm_glrlm_RunLengthNonUniformity
372	logarithm_glrlm_RunLengthNonUniformityNormalized
373	logarithm_glrlm_RunPercentage
374	logarithm_glrlm_RunVariance
375	logarithm_glrlm_ShortRunEmphasis
376	logarithm_glrlm_ShortRunHighGrayLevelEmphasis
377	logarithm_glrlm_ShortRunLowGrayLevelEmphasis
378	logarithm_glszm_GrayLevelNonUniformity
379	logarithm_glszm_GrayLevelNonUniformityNormalized
380	logarithm_glszm_GrayLevelVariance
381	logarithm_glszm_HighGrayLevelZoneEmphasis
382	logarithm_glszm_LargeAreaEmphasis
383	logarithm_glszm_LargeAreaHighGrayLevelEmphasis
384	logarithm_glszm_LargeAreaLowGrayLevelEmphasis
385	logarithm_glszm_LowGrayLevelZoneEmphasis
386	logarithm_glszm_SizeZoneNonUniformity
387	logarithm_glszm_SizeZoneNonUniformityNormalized
388	logarithm_glszm_SmallAreaEmphasis
389	logarithm_glszm_SmallAreaHighGrayLevelEmphasis
390	logarithm_glszm_SmallAreaLowGrayLevelEmphasis
391	logarithm_glszm_ZoneEntropy
392	logarithm_glszm_ZonePercentage
393	logarithm_glszm_ZoneVariance
394	logarithm_ngtdm_Busyness
395	logarithm_ngtdm_Coarseness
396	logarithm_ngtdm_Complexity
397	logarithm_ngtdm_Contrast
398	logarithm_ngtdm_Strength
399	square_firstorder_10Percentile
400	square_firstorder_90Percentile
401	square_firstorder_Energy
402	square_firstorder_Entropy
403	square_firstorder_InterquartileRange
404	square_firstorder_Kurtosis
405	square_firstorder_Maximum
406	square_firstorder_MeanAbsoluteDeviation
407	square_firstorder_Mean
408	square_firstorder_Median
409	square_firstorder_Minimum
410	square_firstorder_Range
411	square_firstorder_RobustMeanAbsoluteDeviation
412	square_firstorder_RootMeanSquared
413	square_firstorder_Skewness
414	square_firstorder_TotalEnergy
415	square_firstorder_Uniformity
416	square_firstorder_Variance
417	square_glcm_Autocorrelation
418	square_glcm_ClusterProminence
419	square_glcm_ClusterShade
420	square_glcm_ClusterTendency
421	square_glcm_Contrast
422	square_glcm_Correlation
423	square_glcm_DifferenceAverage
424	square_glcm_DifferenceEntropy
425	square_glcm_DifferenceVariance
426	square_glcm_Id
427	square_glcm_Idm
428	square_glcm_Idmn
429	square_glcm_Idn
430	square_glcm_Imc1
431	square_glcm_Imc2
432	square_glcm_InverseVariance
433	square_glcm_JointAverage
434	square_glcm_JointEnergy
435	square_glcm_JointEntropy
436	square_glcm_MCC
437	square_glcm_MaximumProbability
438	square_glcm_SumAverage
439	square_glcm_SumEntropy
440	square_glcm_SumSquares
441	square_gldm_DependenceEntropy
442	square_gldm_DependenceNonUniformity
443	square_gldm_DependenceNonUniformityNormalized
444	square_gldm_DependenceVariance
445	square_gldm_GrayLevelNonUniformity
446	square_gldm_GrayLevelVariance
447	square_gldm_HighGrayLevelEmphasis
448	square_gldm_LargeDependenceEmphasis
449	square_gldm_LargeDependenceHighGrayLevelEmphasis
450	square_gldm_LargeDependenceLowGrayLevelEmphasis
451	square_gldm_LowGrayLevelEmphasis
452	square_gldm_SmallDependenceEmphasis
453	square_gldm_SmallDependenceHighGrayLevelEmphasis
454	square_gldm_SmallDependenceLowGrayLevelEmphasis
455	square_glrlm_GrayLevelNonUniformity
456	square_glrlm_GrayLevelNonUniformityNormalized
457	square_glrlm_GrayLevelVariance
458	square_glrlm_HighGrayLevelRunEmphasis
459	square_glrlm_LongRunEmphasis
460	square_glrlm_LongRunHighGrayLevelEmphasis
461	square_glrlm_LongRunLowGrayLevelEmphasis
462	square_glrlm_LowGrayLevelRunEmphasis
463	square_glrlm_RunEntropy
464	square_glrlm_RunLengthNonUniformity
465	square_glrlm_RunLengthNonUniformityNormalized
466	square_glrlm_RunPercentage
467	square_glrlm_RunVariance
468	square_glrlm_ShortRunEmphasis
469	square_glrlm_ShortRunHighGrayLevelEmphasis
470	square_glrlm_ShortRunLowGrayLevelEmphasis
471	square_glszm_GrayLevelNonUniformity
472	square_glszm_GrayLevelNonUniformityNormalized
473	square_glszm_GrayLevelVariance
474	square_glszm_HighGrayLevelZoneEmphasis
475	square_glszm_LargeAreaEmphasis
476	square_glszm_LargeAreaHighGrayLevelEmphasis
477	square_glszm_LargeAreaLowGrayLevelEmphasis
478	square_glszm_LowGrayLevelZoneEmphasis
479	square_glszm_SizeZoneNonUniformity
480	square_glszm_SizeZoneNonUniformityNormalized
481	square_glszm_SmallAreaEmphasis
482	square_glszm_SmallAreaHighGrayLevelEmphasis
483	square_glszm_SmallAreaLowGrayLevelEmphasis
484	square_glszm_ZoneEntropy
485	square_glszm_ZonePercentage
486	square_glszm_ZoneVariance
487	square_ngtdm_Busyness
488	square_ngtdm_Coarseness
489	square_ngtdm_Complexity
490	square_ngtdm_Contrast
491	square_ngtdm_Strength
492	squareroot_firstorder_10Percentile
493	squareroot_firstorder_90Percentile
494	squareroot_firstorder_Energy
495	squareroot_firstorder_Entropy
496	squareroot_firstorder_InterquartileRange
497	squareroot_firstorder_Kurtosis
498	squareroot_firstorder_Maximum
499	squareroot_firstorder_MeanAbsoluteDeviation
500	squareroot_firstorder_Mean
501	squareroot_firstorder_Median
502	squareroot_firstorder_Minimum
503	squareroot_firstorder_Range
504	squareroot_firstorder_RobustMeanAbsoluteDeviation
505	squareroot_firstorder_RootMeanSquared
506	squareroot_firstorder_Skewness
507	squareroot_firstorder_TotalEnergy
508	squareroot_firstorder_Uniformity
509	squareroot_firstorder_Variance
510	squareroot_glcm_Autocorrelation
511	squareroot_glcm_ClusterProminence
512	squareroot_glcm_ClusterShade
513	squareroot_glcm_ClusterTendency
514	squareroot_glcm_Contrast
515	squareroot_glcm_Correlation
516	squareroot_glcm_DifferenceAverage
517	squareroot_glcm_DifferenceEntropy
518	squareroot_glcm_DifferenceVariance
519	squareroot_glcm_Id
520	squareroot_glcm_Idm
521	squareroot_glcm_Idmn
522	squareroot_glcm_Idn
523	squareroot_glcm_Imc1
524	squareroot_glcm_Imc2
525	squareroot_glcm_InverseVariance
526	squareroot_glcm_JointAverage
527	squareroot_glcm_JointEnergy
528	squareroot_glcm_JointEntropy
529	squareroot_glcm_MCC
530	squareroot_glcm_MaximumProbability
531	squareroot_glcm_SumAverage
532	squareroot_glcm_SumEntropy
533	squareroot_glcm_SumSquares
534	squareroot_gldm_DependenceEntropy
535	squareroot_gldm_DependenceNonUniformity
536	squareroot_gldm_DependenceNonUniformityNormalized
537	squareroot_gldm_DependenceVariance
538	squareroot_gldm_GrayLevelNonUniformity
539	squareroot_gldm_GrayLevelVariance
540	squareroot_gldm_HighGrayLevelEmphasis
541	squareroot_gldm_LargeDependenceEmphasis
542	squareroot_gldm_LargeDependenceHighGrayLevelEmphasis
543	squareroot_gldm_LargeDependenceLowGrayLevelEmphasis
544	squareroot_gldm_LowGrayLevelEmphasis
545	squareroot_gldm_SmallDependenceEmphasis
546	squareroot_gldm_SmallDependenceHighGrayLevelEmphasis
547	squareroot_gldm_SmallDependenceLowGrayLevelEmphasis
548	squareroot_glrlm_GrayLevelNonUniformity
549	squareroot_glrlm_GrayLevelNonUniformityNormalized
550	squareroot_glrlm_GrayLevelVariance
551	squareroot_glrlm_HighGrayLevelRunEmphasis
552	squareroot_glrlm_LongRunEmphasis
553	squareroot_glrlm_LongRunHighGrayLevelEmphasis
554	squareroot_glrlm_LongRunLowGrayLevelEmphasis
555	squareroot_glrlm_LowGrayLevelRunEmphasis
556	squareroot_glrlm_RunEntropy
557	squareroot_glrlm_RunLengthNonUniformity
558	squareroot_glrlm_RunLengthNonUniformityNormalized
559	squareroot_glrlm_RunPercentage
560	squareroot_glrlm_RunVariance
561	squareroot_glrlm_ShortRunEmphasis
562	squareroot_glrlm_ShortRunHighGrayLevelEmphasis
563	squareroot_glrlm_ShortRunLowGrayLevelEmphasis
564	squareroot_glszm_GrayLevelNonUniformity
565	squareroot_glszm_GrayLevelNonUniformityNormalized
566	squareroot_glszm_GrayLevelVariance
567	squareroot_glszm_HighGrayLevelZoneEmphasis
568	squareroot_glszm_LargeAreaEmphasis
569	squareroot_glszm_LargeAreaHighGrayLevelEmphasis
570	squareroot_glszm_LargeAreaLowGrayLevelEmphasis
571	squareroot_glszm_LowGrayLevelZoneEmphasis
572	squareroot_glszm_SizeZoneNonUniformity
573	squareroot_glszm_SizeZoneNonUniformityNormalized
574	squareroot_glszm_SmallAreaEmphasis
575	squareroot_glszm_SmallAreaHighGrayLevelEmphasis
576	squareroot_glszm_SmallAreaLowGrayLevelEmphasis
577	squareroot_glszm_ZoneEntropy
578	squareroot_glszm_ZonePercentage
579	squareroot_glszm_ZoneVariance
580	squareroot_ngtdm_Busyness
581	squareroot_ngtdm_Coarseness
582	squareroot_ngtdm_Complexity
583	squareroot_ngtdm_Contrast
584	squareroot_ngtdm_Strength
585	wavelet-LLH_firstorder_10Percentile
586	wavelet-LLH_firstorder_90Percentile
587	wavelet-LLH_firstorder_Energy
588	wavelet-LLH_firstorder_Entropy
589	wavelet-LLH_firstorder_InterquartileRange
590	wavelet-LLH_firstorder_Kurtosis
591	wavelet-LLH_firstorder_Maximum
592	wavelet-LLH_firstorder_MeanAbsoluteDeviation
593	wavelet-LLH_firstorder_Mean
594	wavelet-LLH_firstorder_Median
595	wavelet-LLH_firstorder_Minimum
596	wavelet-LLH_firstorder_Range
597	wavelet-LLH_firstorder_RobustMeanAbsoluteDeviation
598	wavelet-LLH_firstorder_RootMeanSquared
599	wavelet-LLH_firstorder_Skewness
600	wavelet-LLH_firstorder_TotalEnergy
601	wavelet-LLH_firstorder_Uniformity
602	wavelet-LLH_firstorder_Variance
603	wavelet-LLH_glcm_Autocorrelation
604	wavelet-LLH_glcm_ClusterProminence
605	wavelet-LLH_glcm_ClusterShade
606	wavelet-LLH_glcm_ClusterTendency
607	wavelet-LLH_glcm_Contrast
608	wavelet-LLH_glcm_Correlation
609	wavelet-LLH_glcm_DifferenceAverage
610	wavelet-LLH_glcm_DifferenceEntropy
611	wavelet-LLH_glcm_DifferenceVariance
612	wavelet-LLH_glcm_Id
613	wavelet-LLH_glcm_Idm
614	wavelet-LLH_glcm_Idmn
615	wavelet-LLH_glcm_Idn
616	wavelet-LLH_glcm_Imc1
617	wavelet-LLH_glcm_Imc2
618	wavelet-LLH_glcm_InverseVariance
619	wavelet-LLH_glcm_JointAverage
620	wavelet-LLH_glcm_JointEnergy
621	wavelet-LLH_glcm_JointEntropy
622	wavelet-LLH_glcm_MCC
623	wavelet-LLH_glcm_MaximumProbability
624	wavelet-LLH_glcm_SumAverage
625	wavelet-LLH_glcm_SumEntropy
626	wavelet-LLH_glcm_SumSquares
627	wavelet-LLH_gldm_DependenceEntropy
628	wavelet-LLH_gldm_DependenceNonUniformity
629	wavelet-LLH_gldm_DependenceNonUniformityNormalized
630	wavelet-LLH_gldm_DependenceVariance
631	wavelet-LLH_gldm_GrayLevelNonUniformity
632	wavelet-LLH_gldm_GrayLevelVariance
633	wavelet-LLH_gldm_HighGrayLevelEmphasis
634	wavelet-LLH_gldm_LargeDependenceEmphasis
635	wavelet-LLH_gldm_LargeDependenceHighGrayLevelEmphasis
636	wavelet-LLH_gldm_LargeDependenceLowGrayLevelEmphasis
637	wavelet-LLH_gldm_LowGrayLevelEmphasis
638	wavelet-LLH_gldm_SmallDependenceEmphasis
639	wavelet-LLH_gldm_SmallDependenceHighGrayLevelEmphasis
640	wavelet-LLH_gldm_SmallDependenceLowGrayLevelEmphasis
641	wavelet-LLH_glrlm_GrayLevelNonUniformity
642	wavelet-LLH_glrlm_GrayLevelNonUniformityNormalized
643	wavelet-LLH_glrlm_GrayLevelVariance
644	wavelet-LLH_glrlm_HighGrayLevelRunEmphasis
645	wavelet-LLH_glrlm_LongRunEmphasis
646	wavelet-LLH_glrlm_LongRunHighGrayLevelEmphasis
647	wavelet-LLH_glrlm_LongRunLowGrayLevelEmphasis
648	wavelet-LLH_glrlm_LowGrayLevelRunEmphasis
649	wavelet-LLH_glrlm_RunEntropy
650	wavelet-LLH_glrlm_RunLengthNonUniformity
651	wavelet-LLH_glrlm_RunLengthNonUniformityNormalized
652	wavelet-LLH_glrlm_RunPercentage
653	wavelet-LLH_glrlm_RunVariance
654	wavelet-LLH_glrlm_ShortRunEmphasis
655	wavelet-LLH_glrlm_ShortRunHighGrayLevelEmphasis
656	wavelet-LLH_glrlm_ShortRunLowGrayLevelEmphasis
657	wavelet-LLH_glszm_GrayLevelNonUniformity
658	wavelet-LLH_glszm_GrayLevelNonUniformityNormalized
659	wavelet-LLH_glszm_GrayLevelVariance
660	wavelet-LLH_glszm_HighGrayLevelZoneEmphasis
661	wavelet-LLH_glszm_LargeAreaEmphasis
662	wavelet-LLH_glszm_LargeAreaHighGrayLevelEmphasis
663	wavelet-LLH_glszm_LargeAreaLowGrayLevelEmphasis
664	wavelet-LLH_glszm_LowGrayLevelZoneEmphasis
665	wavelet-LLH_glszm_SizeZoneNonUniformity
666	wavelet-LLH_glszm_SizeZoneNonUniformityNormalized
667	wavelet-LLH_glszm_SmallAreaEmphasis
668	wavelet-LLH_glszm_SmallAreaHighGrayLevelEmphasis
669	wavelet-LLH_glszm_SmallAreaLowGrayLevelEmphasis
670	wavelet-LLH_glszm_ZoneEntropy
671	wavelet-LLH_glszm_ZonePercentage
672	wavelet-LLH_glszm_ZoneVariance
673	wavelet-LLH_ngtdm_Busyness
674	wavelet-LLH_ngtdm_Coarseness
675	wavelet-LLH_ngtdm_Complexity
676	wavelet-LLH_ngtdm_Contrast
677	wavelet-LLH_ngtdm_Strength
678	wavelet-LHL_firstorder_10Percentile
679	wavelet-LHL_firstorder_90Percentile
680	wavelet-LHL_firstorder_Energy
681	wavelet-LHL_firstorder_Entropy
682	wavelet-LHL_firstorder_InterquartileRange
683	wavelet-LHL_firstorder_Kurtosis
684	wavelet-LHL_firstorder_Maximum
685	wavelet-LHL_firstorder_MeanAbsoluteDeviation
686	wavelet-LHL_firstorder_Mean
687	wavelet-LHL_firstorder_Median
688	wavelet-LHL_firstorder_Minimum
689	wavelet-LHL_firstorder_Range
690	wavelet-LHL_firstorder_RobustMeanAbsoluteDeviation
691	wavelet-LHL_firstorder_RootMeanSquared
692	wavelet-LHL_firstorder_Skewness
693	wavelet-LHL_firstorder_TotalEnergy
694	wavelet-LHL_firstorder_Uniformity
695	wavelet-LHL_firstorder_Variance
696	wavelet-LHL_glcm_Autocorrelation
697	wavelet-LHL_glcm_ClusterProminence
698	wavelet-LHL_glcm_ClusterShade
699	wavelet-LHL_glcm_ClusterTendency
700	wavelet-LHL_glcm_Contrast
701	wavelet-LHL_glcm_Correlation
702	wavelet-LHL_glcm_DifferenceAverage
703	wavelet-LHL_glcm_DifferenceEntropy
704	wavelet-LHL_glcm_DifferenceVariance
705	wavelet-LHL_glcm_Id
706	wavelet-LHL_glcm_Idm
707	wavelet-LHL_glcm_Idmn
708	wavelet-LHL_glcm_Idn
709	wavelet-LHL_glcm_Imc1
710	wavelet-LHL_glcm_Imc2
711	wavelet-LHL_glcm_InverseVariance
712	wavelet-LHL_glcm_JointAverage
713	wavelet-LHL_glcm_JointEnergy
714	wavelet-LHL_glcm_JointEntropy
715	wavelet-LHL_glcm_MCC
716	wavelet-LHL_glcm_MaximumProbability
717	wavelet-LHL_glcm_SumAverage
718	wavelet-LHL_glcm_SumEntropy
719	wavelet-LHL_glcm_SumSquares
720	wavelet-LHL_gldm_DependenceEntropy
721	wavelet-LHL_gldm_DependenceNonUniformity
722	wavelet-LHL_gldm_DependenceNonUniformityNormalized
723	wavelet-LHL_gldm_DependenceVariance
724	wavelet-LHL_gldm_GrayLevelNonUniformity
725	wavelet-LHL_gldm_GrayLevelVariance
726	wavelet-LHL_gldm_HighGrayLevelEmphasis
727	wavelet-LHL_gldm_LargeDependenceEmphasis
728	wavelet-LHL_gldm_LargeDependenceHighGrayLevelEmphasis
729	wavelet-LHL_gldm_LargeDependenceLowGrayLevelEmphasis
730	wavelet-LHL_gldm_LowGrayLevelEmphasis
731	wavelet-LHL_gldm_SmallDependenceEmphasis
732	wavelet-LHL_gldm_SmallDependenceHighGrayLevelEmphasis
733	wavelet-LHL_gldm_SmallDependenceLowGrayLevelEmphasis
734	wavelet-LHL_glrlm_GrayLevelNonUniformity
735	wavelet-LHL_glrlm_GrayLevelNonUniformityNormalized
736	wavelet-LHL_glrlm_GrayLevelVariance
737	wavelet-LHL_glrlm_HighGrayLevelRunEmphasis
738	wavelet-LHL_glrlm_LongRunEmphasis
739	wavelet-LHL_glrlm_LongRunHighGrayLevelEmphasis
740	wavelet-LHL_glrlm_LongRunLowGrayLevelEmphasis
741	wavelet-LHL_glrlm_LowGrayLevelRunEmphasis
742	wavelet-LHL_glrlm_RunEntropy
743	wavelet-LHL_glrlm_RunLengthNonUniformity
744	wavelet-LHL_glrlm_RunLengthNonUniformityNormalized
745	wavelet-LHL_glrlm_RunPercentage
746	wavelet-LHL_glrlm_RunVariance
747	wavelet-LHL_glrlm_ShortRunEmphasis
748	wavelet-LHL_glrlm_ShortRunHighGrayLevelEmphasis
749	wavelet-LHL_glrlm_ShortRunLowGrayLevelEmphasis
750	wavelet-LHL_glszm_GrayLevelNonUniformity
751	wavelet-LHL_glszm_GrayLevelNonUniformityNormalized
752	wavelet-LHL_glszm_GrayLevelVariance
753	wavelet-LHL_glszm_HighGrayLevelZoneEmphasis
754	wavelet-LHL_glszm_LargeAreaEmphasis
755	wavelet-LHL_glszm_LargeAreaHighGrayLevelEmphasis
756	wavelet-LHL_glszm_LargeAreaLowGrayLevelEmphasis
757	wavelet-LHL_glszm_LowGrayLevelZoneEmphasis
758	wavelet-LHL_glszm_SizeZoneNonUniformity
759	wavelet-LHL_glszm_SizeZoneNonUniformityNormalized
760	wavelet-LHL_glszm_SmallAreaEmphasis
761	wavelet-LHL_glszm_SmallAreaHighGrayLevelEmphasis
762	wavelet-LHL_glszm_SmallAreaLowGrayLevelEmphasis
763	wavelet-LHL_glszm_ZoneEntropy
764	wavelet-LHL_glszm_ZonePercentage
765	wavelet-LHL_glszm_ZoneVariance
766	wavelet-LHL_ngtdm_Busyness
767	wavelet-LHL_ngtdm_Coarseness
768	wavelet-LHL_ngtdm_Complexity
769	wavelet-LHL_ngtdm_Contrast
770	wavelet-LHL_ngtdm_Strength
771	wavelet-LHH_firstorder_10Percentile
772	wavelet-LHH_firstorder_90Percentile
773	wavelet-LHH_firstorder_Energy
774	wavelet-LHH_firstorder_Entropy
775	wavelet-LHH_firstorder_InterquartileRange
776	wavelet-LHH_firstorder_Kurtosis
777	wavelet-LHH_firstorder_Maximum
778	wavelet-LHH_firstorder_MeanAbsoluteDeviation
779	wavelet-LHH_firstorder_Mean
780	wavelet-LHH_firstorder_Median
781	wavelet-LHH_firstorder_Minimum
782	wavelet-LHH_firstorder_Range
783	wavelet-LHH_firstorder_RobustMeanAbsoluteDeviation
784	wavelet-LHH_firstorder_RootMeanSquared
785	wavelet-LHH_firstorder_Skewness
786	wavelet-LHH_firstorder_TotalEnergy
787	wavelet-LHH_firstorder_Uniformity
788	wavelet-LHH_firstorder_Variance
789	wavelet-LHH_glcm_Autocorrelation
790	wavelet-LHH_glcm_ClusterProminence
791	wavelet-LHH_glcm_ClusterShade
792	wavelet-LHH_glcm_ClusterTendency
793	wavelet-LHH_glcm_Contrast
794	wavelet-LHH_glcm_Correlation
795	wavelet-LHH_glcm_DifferenceAverage
796	wavelet-LHH_glcm_DifferenceEntropy
797	wavelet-LHH_glcm_DifferenceVariance
798	wavelet-LHH_glcm_Id
799	wavelet-LHH_glcm_Idm
800	wavelet-LHH_glcm_Idmn
801	wavelet-LHH_glcm_Idn
802	wavelet-LHH_glcm_Imc1
803	wavelet-LHH_glcm_Imc2
804	wavelet-LHH_glcm_InverseVariance
805	wavelet-LHH_glcm_JointAverage
806	wavelet-LHH_glcm_JointEnergy
807	wavelet-LHH_glcm_JointEntropy
808	wavelet-LHH_glcm_MCC
809	wavelet-LHH_glcm_MaximumProbability
810	wavelet-LHH_glcm_SumAverage
811	wavelet-LHH_glcm_SumEntropy
812	wavelet-LHH_glcm_SumSquares
813	wavelet-LHH_gldm_DependenceEntropy
814	wavelet-LHH_gldm_DependenceNonUniformity
815	wavelet-LHH_gldm_DependenceNonUniformityNormalized
816	wavelet-LHH_gldm_DependenceVariance
817	wavelet-LHH_gldm_GrayLevelNonUniformity
818	wavelet-LHH_gldm_GrayLevelVariance
819	wavelet-LHH_gldm_HighGrayLevelEmphasis
820	wavelet-LHH_gldm_LargeDependenceEmphasis
821	wavelet-LHH_gldm_LargeDependenceHighGrayLevelEmphasis
822	wavelet-LHH_gldm_LargeDependenceLowGrayLevelEmphasis
823	wavelet-LHH_gldm_LowGrayLevelEmphasis
824	wavelet-LHH_gldm_SmallDependenceEmphasis
825	wavelet-LHH_gldm_SmallDependenceHighGrayLevelEmphasis
826	wavelet-LHH_gldm_SmallDependenceLowGrayLevelEmphasis
827	wavelet-LHH_glrlm_GrayLevelNonUniformity
828	wavelet-LHH_glrlm_GrayLevelNonUniformityNormalized
829	wavelet-LHH_glrlm_GrayLevelVariance
830	wavelet-LHH_glrlm_HighGrayLevelRunEmphasis
831	wavelet-LHH_glrlm_LongRunEmphasis
832	wavelet-LHH_glrlm_LongRunHighGrayLevelEmphasis
833	wavelet-LHH_glrlm_LongRunLowGrayLevelEmphasis
834	wavelet-LHH_glrlm_LowGrayLevelRunEmphasis
835	wavelet-LHH_glrlm_RunEntropy
836	wavelet-LHH_glrlm_RunLengthNonUniformity
837	wavelet-LHH_glrlm_RunLengthNonUniformityNormalized
838	wavelet-LHH_glrlm_RunPercentage
839	wavelet-LHH_glrlm_RunVariance
840	wavelet-LHH_glrlm_ShortRunEmphasis
841	wavelet-LHH_glrlm_ShortRunHighGrayLevelEmphasis
842	wavelet-LHH_glrlm_ShortRunLowGrayLevelEmphasis
843	wavelet-LHH_glszm_GrayLevelNonUniformity
844	wavelet-LHH_glszm_GrayLevelNonUniformityNormalized
845	wavelet-LHH_glszm_GrayLevelVariance
846	wavelet-LHH_glszm_HighGrayLevelZoneEmphasis
847	wavelet-LHH_glszm_LargeAreaEmphasis
848	wavelet-LHH_glszm_LargeAreaHighGrayLevelEmphasis
849	wavelet-LHH_glszm_LargeAreaLowGrayLevelEmphasis
850	wavelet-LHH_glszm_LowGrayLevelZoneEmphasis
851	wavelet-LHH_glszm_SizeZoneNonUniformity
852	wavelet-LHH_glszm_SizeZoneNonUniformityNormalized
853	wavelet-LHH_glszm_SmallAreaEmphasis
854	wavelet-LHH_glszm_SmallAreaHighGrayLevelEmphasis
855	wavelet-LHH_glszm_SmallAreaLowGrayLevelEmphasis
856	wavelet-LHH_glszm_ZoneEntropy
857	wavelet-LHH_glszm_ZonePercentage
858	wavelet-LHH_glszm_ZoneVariance
859	wavelet-LHH_ngtdm_Busyness
860	wavelet-LHH_ngtdm_Coarseness
861	wavelet-LHH_ngtdm_Complexity
862	wavelet-LHH_ngtdm_Contrast
863	wavelet-LHH_ngtdm_Strength
864	wavelet-HLL_firstorder_10Percentile
865	wavelet-HLL_firstorder_90Percentile
866	wavelet-HLL_firstorder_Energy
867	wavelet-HLL_firstorder_Entropy
868	wavelet-HLL_firstorder_InterquartileRange
869	wavelet-HLL_firstorder_Kurtosis
870	wavelet-HLL_firstorder_Maximum
871	wavelet-HLL_firstorder_MeanAbsoluteDeviation
872	wavelet-HLL_firstorder_Mean
873	wavelet-HLL_firstorder_Median
874	wavelet-HLL_firstorder_Minimum
875	wavelet-HLL_firstorder_Range
876	wavelet-HLL_firstorder_RobustMeanAbsoluteDeviation
877	wavelet-HLL_firstorder_RootMeanSquared
878	wavelet-HLL_firstorder_Skewness
879	wavelet-HLL_firstorder_TotalEnergy
880	wavelet-HLL_firstorder_Uniformity
881	wavelet-HLL_firstorder_Variance
882	wavelet-HLL_glcm_Autocorrelation
883	wavelet-HLL_glcm_ClusterProminence
884	wavelet-HLL_glcm_ClusterShade
885	wavelet-HLL_glcm_ClusterTendency
886	wavelet-HLL_glcm_Contrast
887	wavelet-HLL_glcm_Correlation
888	wavelet-HLL_glcm_DifferenceAverage
889	wavelet-HLL_glcm_DifferenceEntropy
890	wavelet-HLL_glcm_DifferenceVariance
891	wavelet-HLL_glcm_Id
892	wavelet-HLL_glcm_Idm
893	wavelet-HLL_glcm_Idmn
894	wavelet-HLL_glcm_Idn
895	wavelet-HLL_glcm_Imc1
896	wavelet-HLL_glcm_Imc2
897	wavelet-HLL_glcm_InverseVariance
898	wavelet-HLL_glcm_JointAverage
899	wavelet-HLL_glcm_JointEnergy
900	wavelet-HLL_glcm_JointEntropy
901	wavelet-HLL_glcm_MCC
902	wavelet-HLL_glcm_MaximumProbability
903	wavelet-HLL_glcm_SumAverage
904	wavelet-HLL_glcm_SumEntropy
905	wavelet-HLL_glcm_SumSquares
906	wavelet-HLL_gldm_DependenceEntropy
907	wavelet-HLL_gldm_DependenceNonUniformity
908	wavelet-HLL_gldm_DependenceNonUniformityNormalized
909	wavelet-HLL_gldm_DependenceVariance
910	wavelet-HLL_gldm_GrayLevelNonUniformity
911	wavelet-HLL_gldm_GrayLevelVariance
912	wavelet-HLL_gldm_HighGrayLevelEmphasis
913	wavelet-HLL_gldm_LargeDependenceEmphasis
914	wavelet-HLL_gldm_LargeDependenceHighGrayLevelEmphasis
915	wavelet-HLL_gldm_LargeDependenceLowGrayLevelEmphasis
916	wavelet-HLL_gldm_LowGrayLevelEmphasis
917	wavelet-HLL_gldm_SmallDependenceEmphasis
918	wavelet-HLL_gldm_SmallDependenceHighGrayLevelEmphasis
919	wavelet-HLL_gldm_SmallDependenceLowGrayLevelEmphasis
920	wavelet-HLL_glrlm_GrayLevelNonUniformity
921	wavelet-HLL_glrlm_GrayLevelNonUniformityNormalized
922	wavelet-HLL_glrlm_GrayLevelVariance
923	wavelet-HLL_glrlm_HighGrayLevelRunEmphasis
924	wavelet-HLL_glrlm_LongRunEmphasis
925	wavelet-HLL_glrlm_LongRunHighGrayLevelEmphasis
926	wavelet-HLL_glrlm_LongRunLowGrayLevelEmphasis
927	wavelet-HLL_glrlm_LowGrayLevelRunEmphasis
928	wavelet-HLL_glrlm_RunEntropy
929	wavelet-HLL_glrlm_RunLengthNonUniformity
930	wavelet-HLL_glrlm_RunLengthNonUniformityNormalized
931	wavelet-HLL_glrlm_RunPercentage
932	wavelet-HLL_glrlm_RunVariance
933	wavelet-HLL_glrlm_ShortRunEmphasis
934	wavelet-HLL_glrlm_ShortRunHighGrayLevelEmphasis
935	wavelet-HLL_glrlm_ShortRunLowGrayLevelEmphasis
936	wavelet-HLL_glszm_GrayLevelNonUniformity
937	wavelet-HLL_glszm_GrayLevelNonUniformityNormalized
938	wavelet-HLL_glszm_GrayLevelVariance
939	wavelet-HLL_glszm_HighGrayLevelZoneEmphasis
940	wavelet-HLL_glszm_LargeAreaEmphasis
941	wavelet-HLL_glszm_LargeAreaHighGrayLevelEmphasis
942	wavelet-HLL_glszm_LargeAreaLowGrayLevelEmphasis
943	wavelet-HLL_glszm_LowGrayLevelZoneEmphasis
944	wavelet-HLL_glszm_SizeZoneNonUniformity
945	wavelet-HLL_glszm_SizeZoneNonUniformityNormalized
946	wavelet-HLL_glszm_SmallAreaEmphasis
947	wavelet-HLL_glszm_SmallAreaHighGrayLevelEmphasis
948	wavelet-HLL_glszm_SmallAreaLowGrayLevelEmphasis
949	wavelet-HLL_glszm_ZoneEntropy
950	wavelet-HLL_glszm_ZonePercentage
951	wavelet-HLL_glszm_ZoneVariance
952	wavelet-HLL_ngtdm_Busyness
953	wavelet-HLL_ngtdm_Coarseness
954	wavelet-HLL_ngtdm_Complexity
955	wavelet-HLL_ngtdm_Contrast
956	wavelet-HLL_ngtdm_Strength
957	wavelet-HLH_firstorder_10Percentile
958	wavelet-HLH_firstorder_90Percentile
959	wavelet-HLH_firstorder_Energy
960	wavelet-HLH_firstorder_Entropy
961	wavelet-HLH_firstorder_InterquartileRange
962	wavelet-HLH_firstorder_Kurtosis
963	wavelet-HLH_firstorder_Maximum
964	wavelet-HLH_firstorder_MeanAbsoluteDeviation
965	wavelet-HLH_firstorder_Mean
966	wavelet-HLH_firstorder_Median
967	wavelet-HLH_firstorder_Minimum
968	wavelet-HLH_firstorder_Range
969	wavelet-HLH_firstorder_RobustMeanAbsoluteDeviation
970	wavelet-HLH_firstorder_RootMeanSquared
971	wavelet-HLH_firstorder_Skewness
972	wavelet-HLH_firstorder_TotalEnergy
973	wavelet-HLH_firstorder_Uniformity
974	wavelet-HLH_firstorder_Variance
975	wavelet-HLH_glcm_Autocorrelation
976	wavelet-HLH_glcm_ClusterProminence
977	wavelet-HLH_glcm_ClusterShade
978	wavelet-HLH_glcm_ClusterTendency
979	wavelet-HLH_glcm_Contrast
980	wavelet-HLH_glcm_Correlation
981	wavelet-HLH_glcm_DifferenceAverage
982	wavelet-HLH_glcm_DifferenceEntropy
983	wavelet-HLH_glcm_DifferenceVariance
984	wavelet-HLH_glcm_Id
985	wavelet-HLH_glcm_Idm
986	wavelet-HLH_glcm_Idmn
987	wavelet-HLH_glcm_Idn
988	wavelet-HLH_glcm_Imc1
989	wavelet-HLH_glcm_Imc2
990	wavelet-HLH_glcm_InverseVariance
991	wavelet-HLH_glcm_JointAverage
992	wavelet-HLH_glcm_JointEnergy
993	wavelet-HLH_glcm_JointEntropy
994	wavelet-HLH_glcm_MCC
995	wavelet-HLH_glcm_MaximumProbability
996	wavelet-HLH_glcm_SumAverage
997	wavelet-HLH_glcm_SumEntropy
998	wavelet-HLH_glcm_SumSquares
999	wavelet-HLH_gldm_DependenceEntropy
1000	wavelet-HLH_gldm_DependenceNonUniformity
1001	wavelet-HLH_gldm_DependenceNonUniformityNormalized
1002	wavelet-HLH_gldm_DependenceVariance
1003	wavelet-HLH_gldm_GrayLevelNonUniformity
1004	wavelet-HLH_gldm_GrayLevelVariance
1005	wavelet-HLH_gldm_HighGrayLevelEmphasis
1006	wavelet-HLH_gldm_LargeDependenceEmphasis
1007	wavelet-HLH_gldm_LargeDependenceHighGrayLevelEmphasis
1008	wavelet-HLH_gldm_LargeDependenceLowGrayLevelEmphasis
1009	wavelet-HLH_gldm_LowGrayLevelEmphasis
1010	wavelet-HLH_gldm_SmallDependenceEmphasis
1011	wavelet-HLH_gldm_SmallDependenceHighGrayLevelEmphasis
1012	wavelet-HLH_gldm_SmallDependenceLowGrayLevelEmphasis
1013	wavelet-HLH_glrlm_GrayLevelNonUniformity
1014	wavelet-HLH_glrlm_GrayLevelNonUniformityNormalized
1015	wavelet-HLH_glrlm_GrayLevelVariance
1016	wavelet-HLH_glrlm_HighGrayLevelRunEmphasis
1017	wavelet-HLH_glrlm_LongRunEmphasis
1018	wavelet-HLH_glrlm_LongRunHighGrayLevelEmphasis
1019	wavelet-HLH_glrlm_LongRunLowGrayLevelEmphasis
1020	wavelet-HLH_glrlm_LowGrayLevelRunEmphasis
1021	wavelet-HLH_glrlm_RunEntropy
1022	wavelet-HLH_glrlm_RunLengthNonUniformity
1023	wavelet-HLH_glrlm_RunLengthNonUniformityNormalized
1024	wavelet-HLH_glrlm_RunPercentage
1025	wavelet-HLH_glrlm_RunVariance
1026	wavelet-HLH_glrlm_ShortRunEmphasis
1027	wavelet-HLH_glrlm_ShortRunHighGrayLevelEmphasis
1028	wavelet-HLH_glrlm_ShortRunLowGrayLevelEmphasis
1029	wavelet-HLH_glszm_GrayLevelNonUniformity
1030	wavelet-HLH_glszm_GrayLevelNonUniformityNormalized
1031	wavelet-HLH_glszm_GrayLevelVariance
1032	wavelet-HLH_glszm_HighGrayLevelZoneEmphasis
1033	wavelet-HLH_glszm_LargeAreaEmphasis
1034	wavelet-HLH_glszm_LargeAreaHighGrayLevelEmphasis
1035	wavelet-HLH_glszm_LargeAreaLowGrayLevelEmphasis
1036	wavelet-HLH_glszm_LowGrayLevelZoneEmphasis
1037	wavelet-HLH_glszm_SizeZoneNonUniformity
1038	wavelet-HLH_glszm_SizeZoneNonUniformityNormalized
1039	wavelet-HLH_glszm_SmallAreaEmphasis
1040	wavelet-HLH_glszm_SmallAreaHighGrayLevelEmphasis
1041	wavelet-HLH_glszm_SmallAreaLowGrayLevelEmphasis
1042	wavelet-HLH_glszm_ZoneEntropy
1043	wavelet-HLH_glszm_ZonePercentage
1044	wavelet-HLH_glszm_ZoneVariance
1045	wavelet-HLH_ngtdm_Busyness
1046	wavelet-HLH_ngtdm_Coarseness
1047	wavelet-HLH_ngtdm_Complexity
1048	wavelet-HLH_ngtdm_Contrast
1049	wavelet-HLH_ngtdm_Strength
1050	wavelet-HHL_firstorder_10Percentile
1051	wavelet-HHL_firstorder_90Percentile
1052	wavelet-HHL_firstorder_Energy
1053	wavelet-HHL_firstorder_Entropy
1054	wavelet-HHL_firstorder_InterquartileRange
1055	wavelet-HHL_firstorder_Kurtosis
1056	wavelet-HHL_firstorder_Maximum
1057	wavelet-HHL_firstorder_MeanAbsoluteDeviation
1058	wavelet-HHL_firstorder_Mean
1059	wavelet-HHL_firstorder_Median
1060	wavelet-HHL_firstorder_Minimum
1061	wavelet-HHL_firstorder_Range
1062	wavelet-HHL_firstorder_RobustMeanAbsoluteDeviation
1063	wavelet-HHL_firstorder_RootMeanSquared
1064	wavelet-HHL_firstorder_Skewness
1065	wavelet-HHL_firstorder_TotalEnergy
1066	wavelet-HHL_firstorder_Uniformity
1067	wavelet-HHL_firstorder_Variance
1068	wavelet-HHL_glcm_Autocorrelation
1069	wavelet-HHL_glcm_ClusterProminence
1070	wavelet-HHL_glcm_ClusterShade
1071	wavelet-HHL_glcm_ClusterTendency
1072	wavelet-HHL_glcm_Contrast
1073	wavelet-HHL_glcm_Correlation
1074	wavelet-HHL_glcm_DifferenceAverage
1075	wavelet-HHL_glcm_DifferenceEntropy
1076	wavelet-HHL_glcm_DifferenceVariance
1077	wavelet-HHL_glcm_Id
1078	wavelet-HHL_glcm_Idm
1079	wavelet-HHL_glcm_Idmn
1080	wavelet-HHL_glcm_Idn
1081	wavelet-HHL_glcm_Imc1
1082	wavelet-HHL_glcm_Imc2
1083	wavelet-HHL_glcm_InverseVariance
1084	wavelet-HHL_glcm_JointAverage
1085	wavelet-HHL_glcm_JointEnergy
1086	wavelet-HHL_glcm_JointEntropy
1087	wavelet-HHL_glcm_MCC
1088	wavelet-HHL_glcm_MaximumProbability
1089	wavelet-HHL_glcm_SumAverage
1090	wavelet-HHL_glcm_SumEntropy
1091	wavelet-HHL_glcm_SumSquares
1092	wavelet-HHL_gldm_DependenceEntropy
1093	wavelet-HHL_gldm_DependenceNonUniformity
1094	wavelet-HHL_gldm_DependenceNonUniformityNormalized
1095	wavelet-HHL_gldm_DependenceVariance
1096	wavelet-HHL_gldm_GrayLevelNonUniformity
1097	wavelet-HHL_gldm_GrayLevelVariance
1098	wavelet-HHL_gldm_HighGrayLevelEmphasis
1099	wavelet-HHL_gldm_LargeDependenceEmphasis
1100	wavelet-HHL_gldm_LargeDependenceHighGrayLevelEmphasis
1101	wavelet-HHL_gldm_LargeDependenceLowGrayLevelEmphasis
1102	wavelet-HHL_gldm_LowGrayLevelEmphasis
1103	wavelet-HHL_gldm_SmallDependenceEmphasis
1104	wavelet-HHL_gldm_SmallDependenceHighGrayLevelEmphasis
1105	wavelet-HHL_gldm_SmallDependenceLowGrayLevelEmphasis
1106	wavelet-HHL_glrlm_GrayLevelNonUniformity
1107	wavelet-HHL_glrlm_GrayLevelNonUniformityNormalized
1108	wavelet-HHL_glrlm_GrayLevelVariance
1109	wavelet-HHL_glrlm_HighGrayLevelRunEmphasis
1110	wavelet-HHL_glrlm_LongRunEmphasis
1111	wavelet-HHL_glrlm_LongRunHighGrayLevelEmphasis
1112	wavelet-HHL_glrlm_LongRunLowGrayLevelEmphasis
1113	wavelet-HHL_glrlm_LowGrayLevelRunEmphasis
1114	wavelet-HHL_glrlm_RunEntropy
1115	wavelet-HHL_glrlm_RunLengthNonUniformity
1116	wavelet-HHL_glrlm_RunLengthNonUniformityNormalized
1117	wavelet-HHL_glrlm_RunPercentage
1118	wavelet-HHL_glrlm_RunVariance
1119	wavelet-HHL_glrlm_ShortRunEmphasis
1120	wavelet-HHL_glrlm_ShortRunHighGrayLevelEmphasis
1121	wavelet-HHL_glrlm_ShortRunLowGrayLevelEmphasis
1122	wavelet-HHL_glszm_GrayLevelNonUniformity
1123	wavelet-HHL_glszm_GrayLevelNonUniformityNormalized
1124	wavelet-HHL_glszm_GrayLevelVariance
1125	wavelet-HHL_glszm_HighGrayLevelZoneEmphasis
1126	wavelet-HHL_glszm_LargeAreaEmphasis
1127	wavelet-HHL_glszm_LargeAreaHighGrayLevelEmphasis
1128	wavelet-HHL_glszm_LargeAreaLowGrayLevelEmphasis
1129	wavelet-HHL_glszm_LowGrayLevelZoneEmphasis
1130	wavelet-HHL_glszm_SizeZoneNonUniformity
1131	wavelet-HHL_glszm_SizeZoneNonUniformityNormalized
1132	wavelet-HHL_glszm_SmallAreaEmphasis
1133	wavelet-HHL_glszm_SmallAreaHighGrayLevelEmphasis
1134	wavelet-HHL_glszm_SmallAreaLowGrayLevelEmphasis
1135	wavelet-HHL_glszm_ZoneEntropy
1136	wavelet-HHL_glszm_ZonePercentage
1137	wavelet-HHL_glszm_ZoneVariance
1138	wavelet-HHL_ngtdm_Busyness
1139	wavelet-HHL_ngtdm_Coarseness
1140	wavelet-HHL_ngtdm_Complexity
1141	wavelet-HHL_ngtdm_Contrast
1142	wavelet-HHL_ngtdm_Strength
1143	wavelet-HHH_firstorder_10Percentile
1144	wavelet-HHH_firstorder_90Percentile
1145	wavelet-HHH_firstorder_Energy
1146	wavelet-HHH_firstorder_Entropy
1147	wavelet-HHH_firstorder_InterquartileRange
1148	wavelet-HHH_firstorder_Kurtosis
1149	wavelet-HHH_firstorder_Maximum
1150	wavelet-HHH_firstorder_MeanAbsoluteDeviation
1151	wavelet-HHH_firstorder_Mean
1152	wavelet-HHH_firstorder_Median
1153	wavelet-HHH_firstorder_Minimum
1154	wavelet-HHH_firstorder_Range
1155	wavelet-HHH_firstorder_RobustMeanAbsoluteDeviation
1156	wavelet-HHH_firstorder_RootMeanSquared
1157	wavelet-HHH_firstorder_Skewness
1158	wavelet-HHH_firstorder_TotalEnergy
1159	wavelet-HHH_firstorder_Uniformity
1160	wavelet-HHH_firstorder_Variance
1161	wavelet-HHH_glcm_Autocorrelation
1162	wavelet-HHH_glcm_ClusterProminence
1163	wavelet-HHH_glcm_ClusterShade
1164	wavelet-HHH_glcm_ClusterTendency
1165	wavelet-HHH_glcm_Contrast
1166	wavelet-HHH_glcm_Correlation
1167	wavelet-HHH_glcm_DifferenceAverage
1168	wavelet-HHH_glcm_DifferenceEntropy
1169	wavelet-HHH_glcm_DifferenceVariance
1170	wavelet-HHH_glcm_Id
1171	wavelet-HHH_glcm_Idm
1172	wavelet-HHH_glcm_Idmn
1173	wavelet-HHH_glcm_Idn
1174	wavelet-HHH_glcm_Imc1
1175	wavelet-HHH_glcm_Imc2
1176	wavelet-HHH_glcm_InverseVariance
1177	wavelet-HHH_glcm_JointAverage
1178	wavelet-HHH_glcm_JointEnergy
1179	wavelet-HHH_glcm_JointEntropy
1180	wavelet-HHH_glcm_MCC
1181	wavelet-HHH_glcm_MaximumProbability
1182	wavelet-HHH_glcm_SumAverage
1183	wavelet-HHH_glcm_SumEntropy
1184	wavelet-HHH_glcm_SumSquares
1185	wavelet-HHH_gldm_DependenceEntropy
1186	wavelet-HHH_gldm_DependenceNonUniformity
1187	wavelet-HHH_gldm_DependenceNonUniformityNormalized
1188	wavelet-HHH_gldm_DependenceVariance
1189	wavelet-HHH_gldm_GrayLevelNonUniformity
1190	wavelet-HHH_gldm_GrayLevelVariance
1191	wavelet-HHH_gldm_HighGrayLevelEmphasis
1192	wavelet-HHH_gldm_LargeDependenceEmphasis
1193	wavelet-HHH_gldm_LargeDependenceHighGrayLevelEmphasis
1194	wavelet-HHH_gldm_LargeDependenceLowGrayLevelEmphasis
1195	wavelet-HHH_gldm_LowGrayLevelEmphasis
1196	wavelet-HHH_gldm_SmallDependenceEmphasis
1197	wavelet-HHH_gldm_SmallDependenceHighGrayLevelEmphasis
1198	wavelet-HHH_gldm_SmallDependenceLowGrayLevelEmphasis
1199	wavelet-HHH_glrlm_GrayLevelNonUniformity
1200	wavelet-HHH_glrlm_GrayLevelNonUniformityNormalized
1201	wavelet-HHH_glrlm_GrayLevelVariance
1202	wavelet-HHH_glrlm_HighGrayLevelRunEmphasis
1203	wavelet-HHH_glrlm_LongRunEmphasis
1204	wavelet-HHH_glrlm_LongRunHighGrayLevelEmphasis
1205	wavelet-HHH_glrlm_LongRunLowGrayLevelEmphasis
1206	wavelet-HHH_glrlm_LowGrayLevelRunEmphasis
1207	wavelet-HHH_glrlm_RunEntropy
1208	wavelet-HHH_glrlm_RunLengthNonUniformity
1209	wavelet-HHH_glrlm_RunLengthNonUniformityNormalized
1210	wavelet-HHH_glrlm_RunPercentage
1211	wavelet-HHH_glrlm_RunVariance
1212	wavelet-HHH_glrlm_ShortRunEmphasis
1213	wavelet-HHH_glrlm_ShortRunHighGrayLevelEmphasis
1214	wavelet-HHH_glrlm_ShortRunLowGrayLevelEmphasis
1215	wavelet-HHH_glszm_GrayLevelNonUniformity
1216	wavelet-HHH_glszm_GrayLevelNonUniformityNormalized
1217	wavelet-HHH_glszm_GrayLevelVariance
1218	wavelet-HHH_glszm_HighGrayLevelZoneEmphasis
1219	wavelet-HHH_glszm_LargeAreaEmphasis
1220	wavelet-HHH_glszm_LargeAreaHighGrayLevelEmphasis
1221	wavelet-HHH_glszm_LargeAreaLowGrayLevelEmphasis
1222	wavelet-HHH_glszm_LowGrayLevelZoneEmphasis
1223	wavelet-HHH_glszm_SizeZoneNonUniformity
1224	wavelet-HHH_glszm_SizeZoneNonUniformityNormalized
1225	wavelet-HHH_glszm_SmallAreaEmphasis
1226	wavelet-HHH_glszm_SmallAreaHighGrayLevelEmphasis
1227	wavelet-HHH_glszm_SmallAreaLowGrayLevelEmphasis
1228	wavelet-HHH_glszm_ZoneEntropy
1229	wavelet-HHH_glszm_ZonePercentage
1230	wavelet-HHH_glszm_ZoneVariance
1231	wavelet-HHH_ngtdm_Busyness
1232	wavelet-HHH_ngtdm_Coarseness
1233	wavelet-HHH_ngtdm_Complexity
1234	wavelet-HHH_ngtdm_Contrast
1235	wavelet-HHH_ngtdm_Strength
1236	wavelet-LLL_firstorder_10Percentile
1237	wavelet-LLL_firstorder_90Percentile
1238	wavelet-LLL_firstorder_Energy
1239	wavelet-LLL_firstorder_Entropy
1240	wavelet-LLL_firstorder_InterquartileRange
1241	wavelet-LLL_firstorder_Kurtosis
1242	wavelet-LLL_firstorder_Maximum
1243	wavelet-LLL_firstorder_MeanAbsoluteDeviation
1244	wavelet-LLL_firstorder_Mean
1245	wavelet-LLL_firstorder_Median
1246	wavelet-LLL_firstorder_Minimum
1247	wavelet-LLL_firstorder_Range
1248	wavelet-LLL_firstorder_RobustMeanAbsoluteDeviation
1249	wavelet-LLL_firstorder_RootMeanSquared
1250	wavelet-LLL_firstorder_Skewness
1251	wavelet-LLL_firstorder_TotalEnergy
1252	wavelet-LLL_firstorder_Uniformity
1253	wavelet-LLL_firstorder_Variance
1254	wavelet-LLL_glcm_Autocorrelation
1255	wavelet-LLL_glcm_ClusterProminence
1256	wavelet-LLL_glcm_ClusterShade
1257	wavelet-LLL_glcm_ClusterTendency
1258	wavelet-LLL_glcm_Contrast
1259	wavelet-LLL_glcm_Correlation
1260	wavelet-LLL_glcm_DifferenceAverage
1261	wavelet-LLL_glcm_DifferenceEntropy
1262	wavelet-LLL_glcm_DifferenceVariance
1263	wavelet-LLL_glcm_Id
1264	wavelet-LLL_glcm_Idm
1265	wavelet-LLL_glcm_Idmn
1266	wavelet-LLL_glcm_Idn
1267	wavelet-LLL_glcm_Imc1
1268	wavelet-LLL_glcm_Imc2
1269	wavelet-LLL_glcm_InverseVariance
1270	wavelet-LLL_glcm_JointAverage
1271	wavelet-LLL_glcm_JointEnergy
1272	wavelet-LLL_glcm_JointEntropy
1273	wavelet-LLL_glcm_MCC
1274	wavelet-LLL_glcm_MaximumProbability
1275	wavelet-LLL_glcm_SumAverage
1276	wavelet-LLL_glcm_SumEntropy
1277	wavelet-LLL_glcm_SumSquares
1278	wavelet-LLL_gldm_DependenceEntropy
1279	wavelet-LLL_gldm_DependenceNonUniformity
1280	wavelet-LLL_gldm_DependenceNonUniformityNormalized
1281	wavelet-LLL_gldm_DependenceVariance
1282	wavelet-LLL_gldm_GrayLevelNonUniformity
1283	wavelet-LLL_gldm_GrayLevelVariance
1284	wavelet-LLL_gldm_HighGrayLevelEmphasis
1285	wavelet-LLL_gldm_LargeDependenceEmphasis
1286	wavelet-LLL_gldm_LargeDependenceHighGrayLevelEmphasis
1287	wavelet-LLL_gldm_LargeDependenceLowGrayLevelEmphasis
1288	wavelet-LLL_gldm_LowGrayLevelEmphasis
1289	wavelet-LLL_gldm_SmallDependenceEmphasis
1290	wavelet-LLL_gldm_SmallDependenceHighGrayLevelEmphasis
1291	wavelet-LLL_gldm_SmallDependenceLowGrayLevelEmphasis
1292	wavelet-LLL_glrlm_GrayLevelNonUniformity
1293	wavelet-LLL_glrlm_GrayLevelNonUniformityNormalized
1294	wavelet-LLL_glrlm_GrayLevelVariance
1295	wavelet-LLL_glrlm_HighGrayLevelRunEmphasis
1296	wavelet-LLL_glrlm_LongRunEmphasis
1297	wavelet-LLL_glrlm_LongRunHighGrayLevelEmphasis
1298	wavelet-LLL_glrlm_LongRunLowGrayLevelEmphasis
1299	wavelet-LLL_glrlm_LowGrayLevelRunEmphasis
1300	wavelet-LLL_glrlm_RunEntropy
1301	wavelet-LLL_glrlm_RunLengthNonUniformity
1302	wavelet-LLL_glrlm_RunLengthNonUniformityNormalized
1303	wavelet-LLL_glrlm_RunPercentage
1304	wavelet-LLL_glrlm_RunVariance
1305	wavelet-LLL_glrlm_ShortRunEmphasis
1306	wavelet-LLL_glrlm_ShortRunHighGrayLevelEmphasis
1307	wavelet-LLL_glrlm_ShortRunLowGrayLevelEmphasis
1308	wavelet-LLL_glszm_GrayLevelNonUniformity
1309	wavelet-LLL_glszm_GrayLevelNonUniformityNormalized
1310	wavelet-LLL_glszm_GrayLevelVariance
1311	wavelet-LLL_glszm_HighGrayLevelZoneEmphasis
1312	wavelet-LLL_glszm_LargeAreaEmphasis
1313	wavelet-LLL_glszm_LargeAreaHighGrayLevelEmphasis
1314	wavelet-LLL_glszm_LargeAreaLowGrayLevelEmphasis
1315	wavelet-LLL_glszm_LowGrayLevelZoneEmphasis
1316	wavelet-LLL_glszm_SizeZoneNonUniformity
1317	wavelet-LLL_glszm_SizeZoneNonUniformityNormalized
1318	wavelet-LLL_glszm_SmallAreaEmphasis
1319	wavelet-LLL_glszm_SmallAreaHighGrayLevelEmphasis
1320	wavelet-LLL_glszm_SmallAreaLowGrayLevelEmphasis
1321	wavelet-LLL_glszm_ZoneEntropy
1322	wavelet-LLL_glszm_ZonePercentage
1323	wavelet-LLL_glszm_ZoneVariance
1324	wavelet-LLL_ngtdm_Busyness
1325	wavelet-LLL_ngtdm_Coarseness
1326	wavelet-LLL_ngtdm_Complexity
1327	wavelet-LLL_ngtdm_Contrast
1328	wavelet-LLL_ngtdm_Strength
